# Supplementary material for: Caveolin-1 Endows Order in Cholesterol-Rich Detergent Resistant Membranes
Source: Biomolecules. 2019 Jul 17;9(7):287. doi: 10.3390/biom9070287 (PMC6680987; doi:10.3390/biom9070287)
Supplement: Supplementary file 1 [file biomolecules-09-00287-s001.zip]

Archive with 3 entries (2 files):
- biomolecules-527669-supplementary/
- biomolecules-527669-supplementary/Supplementary_Table S1.xlsx
- biomolecules-527669-supplementary/Supplementary_Table S2-Figure S1- S2-S3.pdf
